# Supplementary material for: Concise Synthesis of Naphthalene-Based 14-Aza-12-Oxasteroids
Source: Molecules. 2025 Jan 19;30(2):415. doi: 10.3390/molecules30020415 (PMC11767449; doi:10.3390/molecules30020415)
Supplement: Supplementary file 1 [file molecules-30-00415-s001.zip]

Archive with 1 entries (1 files):
- molecules-3333104-supplementary.pdf
